# Supplementary material for: CX3CL1 Overexpression Prevents the Formation of Lung Metastases in Trastuzumab-Treated MDA-MB-453-Based Humanized Tumor Mice (HTM)
Source: Cancers (Basel). 2021 May 18;13(10):2459. doi: 10.3390/cancers13102459 (PMC8158361; doi:10.3390/cancers13102459)
Supplement: Supplementary file 1 [file cancers-13-02459-s001.zip]

Archive with 1 entries (1 files):
- cancers-1161296-supplementary.pdf
